# Supplementary material for: Identification of the PsEXP Gene Family and Functional Analysis of PsEXPA4-1 During Flower Opening Process in Tree Peony (Paeonia suffruticosa)
Source: Genes (Basel). 2026 May 21;17(5):586. doi: 10.3390/genes17050586 (PMC13205457; doi:10.3390/genes17050586)
Supplement: Supplementary file 1 [file genes-17-00586-s001.zip]

Archive with 3 entries (3 files):
- Supplementary Files.pdf
- Supplementary Table S1.xlsx
- Supplementary Table S2.xlsx
