# Supplementary material for: Identification of the PsEXP Gene Family and Functional Analysis of PsEXPA4-1 During Flower Opening Process in Tree Peony (Paeonia suffruticosa)
Source: Genes (Basel). 2026 May 21;17(5):586. doi: 10.3390/genes17050586 (PMC13205457; doi:10.3390/genes17050586)
Supplement: Supplementary file 1 [file genes-17-00586-s001.zip › Supplementary Table S1.xlsx]

## Sheet: Sheet1
Supplementary Table S1 The primer sequences used in this study
qRT-PCR-PsACT-F	TGTGTTGGACTCTGGTGATG
qRT-PCR-PsACT-R	TTGCCATCCTGCTGGAATGT
qRT-PCR-PsEXPA1-5-F	GGGAACTTGTACAGCCAATGG
qRT-PCR-PsEXPA1-5-R	TCAACACATTGCTCAATACAT
qRT-PCR-PsEXPA1-1-F	AAATGCGTAAACGATGGCAAGTG
qRT-PCR-PsEXPA1-1-R	CTGTTTGGAGGGCAGAAGTTTGT
qRT-PCR-PsEXPA15-1-F	CAACAATGGGCTCACTTGTG
qRT-PCR-PsEXPA15-1-R	GAGGGCAGAAGTTTGTTGCT
qRT-PCR-PsEXPA1-2-F	TGAGCTGTGGGGCTTGTTTT
qRT-PCR-PsEXPA1-2-R	AAATGCTGTCGTGGAGGGTTA
qRT-PCR-PsEXPA12-F	GAGGAGCTTGTGGCTACGAC
qRT-PCR-PsEXPA12-R	AGAAACTGGGGAGCTAATTGG
qRT-PCR-PsEXPA17-F	TGGCGGATGCTATCAGATTGTG
qRT-PCR-PsEXPA17-R	GGGAGTGCGTAATTTGGTGGAC
qRT-PCR-PsEXPA13-2-F	CTTTCTATGGGGGTGTTGATGCTT
qRT-PCR-PsEXPA13-2-R	ACACACTATCTTGTAGCATTTCCCA
qRT-PCR-PsEXPA13-5-F	ACTCTAGATGGTGTAAGAAAGGA
qRT-PCR-PsEXPA13-5-R	CCAGGGTTTCGAAATTGAAT
qRT-PCR-PsEXPA13-1-F	CTTTCTATGGGGGTGTTGATGC
qRT-PCR-PsEXPA13-1-R	ACACACTATCTTGTAGCATTTCCCA
qRT-PCR-PsEXPA13-6-F	GGTTTTGGTATGTTTGCACCA
qRT-PCR-PsEXPA13-6-R	TAGTGCTTGTTCCAGCTAGA
qRT-PCR-PsEXPA13-4-F	GGAGCTTGTGGGTATAGTAAC
qRT-PCR-PsEXPA13-4-R	TCCATCATTAAACAATGCAGTACT
qRT-PCR-PsEXPA29-F	TTCTATGGGGGTGTTGATGC
qRT-PCR-PsEXPA29-R	GATGTAGAAGTTACCATAACCACA
qRT-PCR-PsEXPA11-F	GCAACCCTCCCCTCCAGC
qRT-PCR-PsEXPA11-R	AAACGGGCACGATACCACCT
qRT-PCR-PsEXPA18-F	GAGCTTGTGGATATGGAAACC
qRT-PCR-PsEXPA18-R	ACTTACAAGACTGATGTTAATT
qRT-PCR-PsEXPB2-2-F	TAGAGGCTCCAACCCCTTTTA
qRT-PCR-PsEXPB2-2-R	GAGCTTCCAAACTGCACCC
qRT-PCR-PsEXPB2-1-F	TTACTGGCATAACTCAACCC
qRT-PCR-PsEXPB2-1-R	CAATGAGACAAAATGGATGAT
qRT-PCR-PsEXPB2-3-F	GGGAACCCAATGGGCGTCCG
qRT-PCR-PsEXPB2-3-R	CCACATTCCTTGCCTGAGTTG
qRT-PCR-PsEXLA1-F	ATGGCTTACTTCCTTTGCATC
qRT-PCR-PsEXLA1-R	GGAGCAGTTTGGGATACAAGT
qRT-PCR-PsEXLB1-1-F	TAGTGGTGACCGATTACGGAGAA
qRT-PCR-PsEXLB1-1-R	ACGCCATAAGCCATCAACTCTAA
qRT-PCR-PsEXLB1-2-F	GCAAGCCTTTGGTAAGATGG
qRT-PCR-PsEXLB1-2-R	GACTCTGGAGTACAAGTGAATT
qRT-PCR-PsEXPA8-F	GGGAGGTGCTTGTGGTTATGG
qRT-PCR-PsEXPA8-R	AGCAAGACCCACAGCTCAAGC
qRT-PCR-PsEXPA2-F	GGCAAGGTTTCATTTCCTCATTAC
qRT-PCR-PsEXPA2-R	ACCAGGGTCACCAGATACAAGAA
qRT-PCR-PsEXPA16-2-F	ATGGTGTTCAGGCACATGAA
qRT-PCR-PsEXPA16-2-R	AAGGCCATGTGTTGTTGAAC
qRT-PCR-PsEXPA16-1-F	GGCATCGCCTCTGTCATTACC
qRT-PCR-PsEXPA16-1-R	CAACCACATGTCTTCCCCCAAC
qRT-PCR-PsEXPA32-F	ATGCCATTCAAAAGCCCTAT
qRT-PCR-PsEXPA32-R	GACCTCATGGCGTGCCACAC
qRT-PCR-PsEXPA13-3-F	GGTTCCCTCTCCGAGTGGAG
qRT-PCR-PsEXPA13-3-R	CCACTGCGTCTCGAGGATCT
qRT-PCR-PsEXPA23-2-F	TTGCTTGCGCTTGGACTTG
qRT-PCR-PsEXPA23-2-R	GGAAAGAAGCGTGGAAAATCA
qRT-PCR-PsEXPA23-1-F	GGCAAGGTTTCATTTCCTCATTAC
qRT-PCR-PsEXPA23-1-R	ACCAGGGTCACCAGATACAAGAA
qRT-PCR-PsEXPA25-F	ATGGCGACATGAGTGGTGGTG
qRT-PCR-PsEXPA25-R	GTTTTACAACATTGCACCTAC
qRT-PCR-PsEXPA23-3-F	TTTGCTATCCAGATGCTGGTTCC
qRT-PCR-PsEXPA23-3-R	GAACATGGATAAATCGAAGTGTC
qRT-PCR-PsEXPA4-1-F	GCTATGGCGTCAACACAGCAG
qRT-PCR-PsEXPA4-1-R	AGGATGGATGAGCTTGAGCC
qRT-PCR-PsEXPA4-2-F	GAGCATGAGCCGTAACTGGG
qRT-PCR-PsEXPA4-2-R	AGAACTTCAGAGTTTGA
qRT-PCR-PsEXPA6-F	GATACGGCGTCAACACGGCAG
qRT-PCR-PsEXPA6-R	GGTTCCGCTACTTTAACCTGG
qRT-PCR-PsEXPA10-F	CTTGGGTGCCTCTTTCTGGG
qRT-PCR-PsEXPA10-R	CCTCCCATTGTCCCTGAAGC
qRT-PCR-PsEXPA15-2-F	GGCCAGTGTATGGTTCATGAT
qRT-PCR-PsEXPA15-2-R	CCTACATTCACAAGCGAAGTG
qRT-PCR-PsEXPA1-4-F	TGTGGGCTTGTGGGTATGGAA
qRT-PCR-PsEXPA1-4-R	GATCTCTCTCAACCAATCTTT
