# Supplementary material for: Identification of the PsEXP Gene Family and Functional Analysis of PsEXPA4-1 During Flower Opening Process in Tree Peony (Paeonia suffruticosa)
Source: Genes (Basel). 2026 May 21;17(5):586. doi: 10.3390/genes17050586 (PMC13205457; doi:10.3390/genes17050586)
Supplement: Supplementary file 1 [file genes-17-00586-s001.zip › Supplementary Table S2.xlsx]

## Sheet: Sheet1
Supplementary Table S2 The collinearity analysis between EXP in tree peony and Arabidopsis
Chromosome from tree peony	Gene ID	Gene name	Chromosome from Arabidopsis	Gene ID	Gene name
Chr02	Pos.gene3033	PsEXPA11	Chr01	AT1G20190.1	AtEXPA11
Chr02	Pos.gene62604	PsEXPA6	Chr02	AT2G37640.1	AtEXPA3
Chr02	Pos.gene62604	PsEXPA6	Chr02	AT2G28950.1	AtEXPA6
Chr02	Pos.gene62604	PsEXPA6	Chr05	AT5G02260.1	AtEXPA9
Chr01	Pos.gene76070	PsEXPA18	Chr01	AT1G62980.1	AtEXPA18
Chr04	Pos.gene36094	PsEXPA10	Chr01	AT1G69530.3	AtEXPA1
Chr04	Pos.gene36094	PsEXPA10	Chr03	AT3G29030.1	AtEXPA5
Chr05	Pos.gene62087	PsEXPA4-1	Chr02	AT2G39700.1	AtEXPA2
Chr05	Pos.gene62087	PsEXPA4-1	Chr03	AT3G55500.1	AtEXPA16
